# Supplementary material for: Comparative knowledge, attitudes, and practices regarding anthrax, brucellosis, and rabies in three districts of northern Tanzania
Source: BMC Public Health. 2019 Dec 3;19:1625. doi: 10.1186/s12889-019-7900-0 (PMC6889212; doi:10.1186/s12889-019-7900-0)
Supplement: Supplementary file 3 — Additional file 3: Table S2. Model selection tables for logistic regression models explaining variation in knowledge about anthrax, brucellosis, and rabies in three districts (Karatu, Monduli, Babati) of northern Tanzania. For each disease-district combination we conducted separate analyses. [file 12889_2019_7900_MOESM3_ESM.xlsx]

## Sheet: Model selection
Karatu	Anthrax
Intercept	Ethnicity	Gender	Livestock ownership	Education	Age	df	logLik	AICc	delta	weight
-2.854	0.7796	0.8347	0.3524	+	1.015	8	-233.937	485.1	0	0.44
-2.765	0.8342	0.8062		+	0.9941	7	-235.091	485.1	0.03	0.433
-2.045	1.063	0.858			0.6317	5	-239.013	488.5	3.43	0.079
-2.046	1.046	0.8748	0.2011		0.6147	6	-238.612	489.9	4.83	0.039
-3.094		0.8954	0.455	+	1.245	7	-239.502	493.9	8.85	0.005
-2.991		0.8617		+	1.233	6	-241.514	495.7	10.64	0.002
-2.009	1.177	0.9805				4	-245.658	499.6	14.56	0
-2.012	1.149	0.9984	0.2775			5	-244.859	500.2	15.13	0
-2.922	0.9207			+	1.196	6	-244.077	500.8	15.77	0
-2.99	0.8839		0.2536	+	1.214	7	-243.459	501.9	16.77	0
-2.027	1.167	0.9836		+		6	-245.644	504	18.9	0
-2.078	1.124	1.007	0.2966	+		7	-244.767	504.5	19.38	0
-1.987	1.177				0.7688	4	-249.596	507.5	22.43	0
-1.988	1.169		0.09501		0.7618	5	-249.504	509.5	24.42	0
-2.012		0.9564			0.7469	4	-251.29	510.9	25.82	0
-2.015		0.9757	0.2828		0.7206	5	-250.46	511.4	26.33	0
-3.247			0.3584	+	1.492	6	-250.757	514.2	29.12	0
-3.16				+	1.477	5	-252.048	514.6	29.5	0
-1.937	1.341					3	-260.284	526.8	41.68	0
-1.97		1.133	0.3825			4	-259.331	527	41.9	0
-2.198		1.158	0.4341	+		6	-257.651	528	42.91	0
-1.964		1.117				3	-260.938	528.1	42.99	0
-1.939	1.323		0.1816			4	-259.931	528.2	43.1	0
-2.126		1.132		+		5	-259.675	529.8	44.76	0
-1.965	1.364			+		5	-260.187	530.9	45.78	0
-1.995	1.339		0.1793	+		6	-259.852	532.4	47.31	0
-1.939					0.9156	3	-265.075	536.3	51.26	0
-1.941			0.1835		0.8995	4	-264.716	537.8	52.67	0
-1.871			0.31			3	-279.989	566.2	81.09	0
-1.865						2	-281.082	566.3	81.18	0
-2.052			0.3337	+		5	-278.958	568.4	83.32	0
-1.996				+		4	-280.21	568.7	83.66	0
Karatu	Brucellosis
Intercept	Ethnicity	Gender	Livestock ownership	Education	Age	df	logLik	AICc	delta	weight
-0.2466			-0.2257		0.4603	4	-332.208	672.7	0	0.23
-0.247					0.4421	3	-333.468	673.1	0.39	0.189
-0.2462		0.04966	-0.2206		0.4479	5	-332.122	674.7	2	0.085
-0.2467	0.05835		-0.2288		0.4551	5	-332.153	674.8	2.06	0.082
-0.2464		0.06608			0.4262	4	-333.315	675	2.22	0.076
-0.2471	0.03972				0.4384	4	-333.442	675.2	2.47	0.067
-0.3032			-0.2154	+	0.5268	6	-331.362	675.4	2.68	0.06
-0.329				+	0.5201	5	-332.497	675.5	2.75	0.058
-0.2463	0.05082	0.04577	-0.2237		0.4444	6	-332.082	676.9	4.12	0.029
-0.2465	0.02966	0.06393			0.4239	5	-333.301	677.1	4.35	0.026
-0.3211		0.0538		+	0.5038	6	-332.397	677.5	4.75	0.021
-0.298		0.03933	-0.2117	+	0.5147	7	-331.309	677.6	4.81	0.021
-0.3378	-0.04572			+	0.5303	6	-332.467	677.6	4.89	0.02
-0.307	-0.0185		-0.214	+	0.5308	7	-331.357	677.6	4.91	0.02
-0.3309	-0.05291	0.05657		+	0.5148	7	-332.357	679.6	6.91	0.007
-0.3027	-0.02406	0.04071	-0.2097	+	0.5196	8	-331.301	679.8	7.07	0.007
-0.2423		0.1708				3	-339.775	685.7	13	0
-0.2434						2	-340.869	685.8	13.09	0
-0.2429			-0.1704			3	-340.139	686.5	13.73	0
-0.242		0.1628	-0.1582			4	-339.15	686.6	13.88	0
-0.2439	0.1325					3	-340.576	687.3	14.6	0
0.032				+		4	-339.526	687.4	14.64	0
-0.2428	0.1001	0.1619				4	-339.611	687.5	14.81	0
0.05954			-0.1993	+		5	-338.547	687.6	14.85	0
0.02093		0.1621		+		5	-338.547	687.6	14.85	0
-0.2435	0.1505		-0.1804			4	-339.764	687.9	15.11	0
0.04711		0.1514	-0.1862	+		6	-337.698	688.1	15.35	0
-0.2425	0.1188	0.1518	-0.1669			5	-338.921	688.3	15.59	0
0.06917	0.1791		-0.2146	+		6	-338.047	688.8	16.05	0
0.03826	0.1504			+		5	-339.169	688.8	16.09	0
0.02658	0.1171	0.1512		+		6	-338.335	689.4	16.62	0
0.05624	0.1471	0.1369	-0.2001	+		7	-337.369	689.7	16.93	0
Karatu	Rabies
Intercept	Ethnicity	Gender	Dog ownership	Education	Age	df	logLik	AICc	delta	weight
0.2407		0.5651		+	0.4535	6	-273.851	560.4	0	0.212
0.1156		0.5366			0.5884	4	-276.17	560.7	0.27	0.186
0.2525		0.5879	0.1691	+	0.4471	7	-273.019	561	0.57	0.159
0.1158		0.5589	0.1702		0.5846	5	-275.321	561.1	0.74	0.147
0.1156	-0.1318	0.5458			0.5983	5	-275.947	562.4	1.99	0.079
0.2384	-0.01146	0.5655		+	0.4559	7	-273.85	562.6	2.24	0.069
0.1159	-0.1532	0.5709	0.1784		0.5962	6	-275.021	562.7	2.34	0.066
0.2467	-0.03289	0.5898	0.1708	+	0.4535	8	-273.006	563.2	2.83	0.052
0.5475		0.6499		+		5	-277.879	566.2	5.85	0.011
0.5554		0.6721	0.1791	+		6	-276.937	566.6	6.17	0.01
0.5534	0.1304	0.6391		+		6	-277.667	568	7.63	0.005
0.5601	0.1089	0.6622	0.1734	+		7	-276.79	568.5	8.12	0.004
0.1103					0.7104	3	-284.399	575	14.6	0
0.1486				+	0.6228	5	-282.739	576	15.57	0
0.1105			0.09253		0.71	4	-284.142	576.6	16.21	0
0.1103	-0.06417				0.7167	4	-284.347	577	16.62	0
0.1548			0.08603	+	0.6214	6	-282.517	577.7	17.33	0
0.1577	0.04442			+	0.613	6	-282.716	578.1	17.73	0
0.1122		0.6547				3	-286.035	578.3	17.87	0
0.1124		0.6775	0.1816			4	-285.049	578.4	18.03	0
0.1104	-0.07019		0.0945		0.7168	5	-284.079	578.6	18.25	0
0.1626	0.03791		0.08492	+	0.613	7	-282.501	579.9	19.54	0
0.1122	-0.03371	0.6575				4	-286.02	580.4	19.97	0
0.1124	-0.05327	0.6823	0.1842			5	-285.011	580.5	20.12	0
0.5774				+		4	-290.781	589.9	29.49	0
0.5891	0.2621			+		5	-289.904	590.3	29.9	0
0.5832			0.09117	+		5	-290.528	591.5	31.15	0
0.5941	0.2552		0.08229	+		6	-289.699	592.1	31.7	0
0.1075						2	-299.457	603	42.61	0
0.1078			0.09303			3	-299.189	604.6	44.17	0
0.1076	0.08691					3	-299.353	604.9	44.5	0
0.1079	0.08046		0.09047			4	-299.1	606.5	46.13	0
Monduli	Anthrax
Intercept	Ethnicity	Gender	Livestock ownership	Education	Age	df	logLik	AICc	delta	weight
-1.921	-0.423	0.3128		+	0.8678	7	-234.555	484.2	0	0.199
-1.899		0.3012	0.3209	+	0.8627	7	-234.793	484.6	0.48	0.156
-1.847		0.3398		+	0.8379	6	-236.035	484.9	0.69	0.141
-1.919	-0.4684			+	0.9096	6	-236.403	485.6	1.43	0.097
-1.934	-0.3063	0.2954	0.1989	+	0.8757	8	-234.186	485.7	1.58	0.09
-1.899			0.3741	+	0.9036	6	-236.482	485.7	1.58	0.09
-1.935	-0.3213		0.2476	+	0.9154	7	-235.808	486.7	2.51	0.057
-1.835				+	0.8844	5	-238.235	487	2.86	0.048
-1.508		0.2956	0.2947		0.76	5	-238.821	488.2	4.03	0.026
-1.499		0.3304			0.7353	4	-240.003	488.4	4.21	0.024
-1.515	-0.3127	0.3086			0.7537	5	-239.063	488.7	4.52	0.021
-1.502			0.3414		0.7914	4	-240.476	489.3	5.15	0.015
-1.515	-0.1777	0.2916	0.2169		0.7644	6	-238.593	490	5.81	0.011
-1.509	-0.3569				0.7858	4	-240.889	490.1	5.98	0.01
-1.491					0.7708	3	-242.117	490.5	6.29	0.009
-1.509	-0.1944		0.2575		0.7951	5	-240.202	491	6.79	0.007
-1.475		0.4203				3	-252.448	511.1	26.95	0
-1.481		0.3934	0.1893			4	-251.957	512.3	28.12	0
-1.487	-0.2187	0.4017				4	-252.021	512.4	28.24	0
-1.695		0.449		+		5	-251.156	512.9	28.7	0
-1.741	-0.2782	0.4268		+		6	-250.524	513.8	29.67	0
-1.722		0.418	0.2076	+		6	-250.62	514	29.86	0
-1.486	-0.131	0.3899	0.1331			5	-251.847	514.2	30.08	0
-1.744	-0.1999	0.4137	0.1266	+		7	-250.373	515.8	31.64	0
-1.462						2	-256.003	516.1	31.95	0
-1.471			0.2677			3	-254.976	516.2	32	0
-1.478	-0.2961					3	-255.214	516.6	32.48	0
-1.478	-0.1622		0.1992			4	-254.804	518	33.81	0
-1.687			0.3011	+		5	-253.961	518.5	34.31	0
-1.642				+		4	-255.152	518.7	34.51	0
-1.706	-0.3613			+		5	-254.072	518.7	34.53	0
-1.714	-0.2286		0.2103	+		6	-253.633	520.1	35.89	0
Monduli	Brucellosis
Intercept	Ethnicity	Gender	Livestock ownership	Education	Age	df	logLik	AICc	delta	weight
-0.6874	0.501				0.4016	4	-363.47	735.3	0	0.397
-0.6879	0.4884	-0.07113			0.4123	5	-363.325	737.2	1.9	0.154
-0.6876	0.4609		-0.06263		0.4	5	-363.407	737.4	2.06	0.142
-0.7903	0.4565			+	0.4105	6	-363.146	739.1	3.77	0.06
-0.6881	0.4555	-0.06668	-0.05254		0.4103	6	-363.281	739.3	4.04	0.053
-0.7033			-0.2697		0.4037	4	-365.687	739.7	4.43	0.043
-0.7106					0.4155	3	-367.3	740.8	5.51	0.025
-0.7897	0.4435	-0.07144		+	0.4204	7	-363.001	741.1	5.75	0.022
-0.7885	0.4262		-0.04977	+	0.4102	7	-363.107	741.3	5.96	0.02
-0.7037		-0.07775	-0.2546		0.4153	5	-365.515	741.6	6.28	0.017
-0.7104		-0.1145			0.4314	4	-366.918	742.2	6.9	0.013
-0.8887				+	0.4226	5	-366.075	742.7	7.4	0.01
-0.8516			-0.2296	+	0.4179	6	-364.995	742.8	7.47	0.009
-0.6846	0.5243					3	-368.5	743.2	7.91	0.008
-0.7883	0.4209	-0.06795	-0.03841	+	0.4196	8	-362.978	743.3	8.02	0.007
-0.8839		-0.1096		+	0.4367	6	-365.726	744.2	8.93	0.005
-0.8508		-0.0785	-0.2131	+	0.4284	7	-364.822	744.7	9.39	0.004
-0.6849	0.4706		-0.08244			4	-368.391	745.1	9.84	0.003
-0.6846	0.5232	-0.006184				4	-368.499	745.4	10.06	0.003
-0.723	0.4873			+		5	-368.03	746.6	11.31	0.001
-0.6849	0.4707	0.0003476	-0.0825			5	-368.391	747.3	12.03	0.001
-0.7013			-0.2944			3	-370.748	747.7	12.41	0.001
-0.7215	0.4534		-0.05458	+		6	-367.983	748.8	13.45	0
-0.7223	0.4844	-0.01582		+		6	-368.022	748.8	13.52	0
-0.71						2	-372.685	749.5	14.17	0
-0.7013		-0.01217	-0.292			4	-370.744	749.9	14.55	0
-0.789			-0.2414	+		5	-370.037	750.6	15.32	0
-0.8263				+		4	-371.228	750.8	15.52	0
-0.721	0.4525	-0.01111	-0.05268	+		7	-367.98	751	15.71	0
-0.7097		-0.05293				3	-372.601	751.4	16.11	0
-0.8218		-0.05793		+		5	-371.128	752.8	17.51	0
-0.7879		-0.02331	-0.2364	+		6	-370.022	752.8	17.52	0
Monduli	Rabies
Intercept	Ethnicity	Gender	Dog ownership	Education	Age	df	logLik	AICc	delta	weight
-0.6478		0.3361		+		5	-268.264	547.1	0	0.209
-0.6795		0.3129	0.2127	+		6	-267.408	547.6	0.52	0.162
-0.6269	0.3922	0.3377	0.3176	+		7	-266.346	547.7	0.67	0.15
-0.6134	0.2019	0.3544		+		6	-267.937	548.7	1.57	0.095
-0.6481		0.3358		+	0.002739	6	-268.264	549.3	2.23	0.069
-0.6848		0.3084	0.2189	+	0.03453	7	-267.381	549.8	2.73	0.053
-0.6329	0.3945	0.3324	0.3256	+	0.04058	8	-266.309	550	2.91	0.049
-0.6572			0.2571	+		5	-269.81	550.2	3.09	0.045
-0.6161				+		4	-271.089	550.5	3.46	0.037
-0.6131	0.2021	0.3547		+	-0.002184	7	-267.937	550.9	3.85	0.031
-0.6127	0.3172		0.3453	+		6	-269.098	551	3.9	0.03
-0.6704			0.27	+	0.07733	6	-269.671	552.1	5.04	0.017
-0.5973	0.1035			+		5	-271	552.6	5.47	0.014
-0.622				+	0.04095	5	-271.049	552.7	5.57	0.013
-0.6264	0.3239		0.3615	+	0.08482	7	-268.931	552.9	5.83	0.011
-0.6033	0.1019			+	0.03935	6	-270.963	554.7	7.63	0.005
-0.1173	0.4867	0.3037	0.2802			5	-272.956	556.5	9.38	0.002
-0.1359		0.2924				3	-275.168	556.6	9.47	0.002
-0.1136	0.3227	0.3206				4	-274.214	556.8	9.71	0.002
-0.1432		0.2763	0.1411			4	-274.781	557.9	10.84	0.001
-0.1371		0.3023			-0.0767	4	-275.016	558.4	11.32	0.001
-0.1176	0.4882	0.3135	0.2699		-0.0643	6	-272.852	558.5	11.4	0.001
-0.1142	0.3337	0.3334			-0.09097	5	-274.001	558.6	11.47	0.001
-0.1336						2	-277.357	558.8	11.74	0.001
-0.1193	0.4309		0.3083			4	-275.244	558.9	11.77	0.001
-0.1427			0.1817			3	-276.699	559.6	12.53	0
-0.1163	0.2453					3	-276.79	559.8	12.72	0
-0.1436		0.2854	0.1313		-0.06086	5	-274.687	559.9	12.85	0
-0.134					-0.03848	3	-277.319	560.9	13.77	0
-0.1194	0.4308		0.3055		-0.01893	5	-275.234	561	13.94	0
-0.1429			0.179		-0.01937	4	-276.689	561.7	14.66	0
-0.1166	0.2495				-0.04643	4	-276.734	561.8	14.75	0
Babati	Anthrax
Intercept	Ethnicity	Gender	Livestock ownership	Education	Age	df	logLik	AICc	delta	weight
-1.769	0.4976	0.6035		+	0.7543	7	-320.576	656	0	0.353
-1.439	0.5691	0.6997			0.6171	5	-323.088	656.6	0.64	0.256
-1.763	0.4805	0.5974	-0.04848	+	0.7544	8	-320.532	658.1	2.15	0.12
-1.865		0.6041		+	0.7746	6	-323.007	658.6	2.66	0.094
-1.44	0.5448	0.693	-0.05974		0.6184	6	-323.02	658.6	2.68	0.092
-1.838		0.5856	-0.1382	+	0.7728	7	-322.637	660.1	4.12	0.045
-1.448		0.7107			0.6092	4	-326.55	661.4	5.42	0.024
-1.447		0.6883	-0.1765		0.6152	5	-325.917	662.3	6.3	0.015
-1.878	0.4933			+	0.8821	6	-329.442	671.5	15.53	0
-1.858	0.4369		-0.1474	+	0.8806	7	-329.031	672.9	16.91	0
-1.972				+	0.9041	5	-331.797	674	18.06	0
-1.922			-0.2321	+	0.8969	6	-330.719	674	18.08	0
-1.411	0.603	0.7493				4	-334.071	676.4	20.46	0
-1.412	0.5824	0.7452	-0.04295			5	-334.035	678.5	22.53	0
-1.425		0.7654				3	-337.138	680.4	24.48	0
-1.407	0.6078	0.741		+		6	-334.037	680.7	24.71	0
-1.407	0.5806				0.6709	4	-336.569	681.4	25.46	0
-1.425		0.7487	-0.1445			4	-336.704	681.7	25.73	0
-1.41	0.5083		-0.1751		0.6764	5	-335.969	682.4	26.4	0
-1.401	0.5859	0.7356	-0.04977	+		7	-333.99	682.8	26.83	0
-1.501		0.7478		+		5	-336.977	684.4	28.42	0
-1.417			-0.2917		0.6791	4	-338.596	685.5	29.51	0
-1.476		0.7304	-0.1422	+		6	-336.573	685.7	29.79	0
-1.415					0.6687	3	-340.392	687	30.99	0
-1.372	0.6509					3	-349.833	705.8	49.87	0
-1.376	0.5767		-0.1465			4	-349.406	707.1	51.13	0
-1.455	0.6543			+		5	-348.405	707.2	51.28	0
-1.439	0.5635		-0.1605	+		6	-347.91	708.4	52.46	0
-1.388			-0.2568			3	-352.097	710.4	54.4	0
-1.505			-0.2519	+		5	-350.13	710.7	54.72	0
-1.386						2	-353.518	711.1	55.16	0
-1.55				+		4	-351.445	711.2	55.21	0
Babati	Brucellosis
Intercept	Ethnicity	Gender	Livestock ownership	Education	Age	df	logLik	AICc	delta	weight
-1.104	0.7453		-0.224		0.5135	5	-337.987	686.4	0	0.258
-1.102	0.8333				0.5075	4	-339.2	686.7	0.28	0.224
-1.396	0.7353			+	0.5852	6	-337.543	687.7	1.29	0.135
-1.367	0.671		-0.1907	+	0.5836	7	-336.688	688.2	1.78	0.106
-1.105	0.7466	0.04547	-0.2164		0.5085	6	-337.928	688.5	2.06	0.092
-1.103	0.8301	0.07474			0.4998	5	-339.034	688.5	2.09	0.091
-1.388	0.7371	0.03597		+	0.5777	7	-337.509	689.8	3.43	0.046
-1.365	0.6719	0.008258	-0.1894	+	0.5819	8	-336.686	690.4	4.02	0.035
-1.448			-0.2839	+	0.5988	6	-341.05	694.7	8.3	0.004
-1.102			-0.3418		0.5003	4	-343.45	695.2	8.78	0.003
-1.504				+	0.6016	5	-343.003	696.4	10.03	0.002
-1.452		-0.02293	-0.2873	+	0.6037	7	-341.037	696.9	10.48	0.001
-1.102		0.03093	-0.3368		0.4967	5	-343.422	697.3	10.87	0.001
-1.501		0.01728		+	0.5979	6	-342.995	698.6	12.19	0.001
-1.101					0.4842	3	-346.387	698.9	12.54	0
-1.101		0.07637			0.4763	4	-346.213	700.7	14.31	0
-1.091	0.7976					3	-347.411	701	14.59	0
-1.093	0.7214		-0.2051			4	-346.369	701	14.62	0
-1.093	0.7928	0.1283				4	-346.912	702.1	15.7	0
-1.094	0.7238	0.1041	-0.1887			5	-346.048	702.5	16.12	0
-1.167	0.7795			+		5	-347.107	704.6	18.24	0
-1.138	0.7161		-0.1943	+		6	-346.195	705	18.59	0
-1.147	0.7823	0.1516		+		6	-346.465	705.5	19.13	0
-1.124	0.7253	0.1278	-0.174	+		7	-345.749	706.3	19.91	0
-1.091			-0.3125			3	-351.586	709.3	22.94	0
-1.092		0.09185	-0.2989			4	-351.335	711	24.55	0
-1.09						2	-354.082	712.2	25.84	0
-1.213			-0.2881	+		5	-351.185	712.8	26.39	0
-1.091		0.1289				3	-353.576	713.3	26.92	0
-1.202		0.1051	-0.2727	+		6	-350.884	714.4	27.97	0
-1.267				+		4	-353.236	714.8	28.35	0
-1.249		0.1405		+		5	-352.687	715.8	29.4	0
Babati	Rabies
Intercept	Ethnicity	Gender	Dog ownership	Education	Age	df	logLik	AICc	delta	weight
0.4568	-0.3639					3	-324.842	655.9	0	0.169
0.4625	-0.3206	0.2481				4	-323.814	655.9	0.06	0.164
0.4576	-0.3693				0.1063	4	-324.471	657.2	1.37	0.085
0.457	-0.3715		0.1006			4	-324.535	657.4	1.5	0.08
0.4627	-0.3246	0.2351			0.09716	5	-323.497	657.4	1.57	0.077
0.4624	-0.3287	0.2377	0.08098			5	-323.617	657.7	1.81	0.068
0.4578	-0.3758		0.09088		0.09799	5	-324.222	658.9	3.02	0.037
0.4586		0.3528				3	-326.366	658.9	3.05	0.037
0.3439	-0.3544			+		5	-324.238	658.9	3.05	0.037
0.2689	-0.3539			+	0.1896	6	-323.248	659.1	3.25	0.033
0.4627	-0.3317	0.2267	0.07244		0.09111	6	-323.341	659.3	3.43	0.03
0.3891	-0.323	0.2292		+		6	-323.471	659.5	3.69	0.027
0.3159	-0.3251	0.1876		+	0.1674	7	-322.705	660.2	4.37	0.019
0.4588		0.344			0.08693	4	-326.113	660.5	4.66	0.016
0.4495						2	-328.307	660.7	4.84	0.015
0.3516	-0.3591		0.07354	+		6	-324.084	660.8	4.92	0.014
0.4584		0.3466	0.0554			4	-326.273	660.8	4.98	0.014
0.2761	-0.3565		0.0395	+	0.1819	7	-323.206	661.2	5.37	0.012
0.394	-0.3274	0.2215	0.06031	+		7	-323.368	661.5	5.69	0.01
0.45					0.0914	3	-328.033	662.2	6.38	0.007
0.3432		0.3153		+		5	-325.964	662.4	6.5	0.007
0.3209	-0.3274	0.1851	0.03114	+	0.1616	8	-322.679	662.4	6.55	0.006
0.4495			0.07653			3	-328.128	662.4	6.57	0.006
0.4587		0.3395	0.0468		0.08255	5	-326.047	662.5	6.67	0.006
0.2771				+		4	-327.381	663	7.19	0.005
0.2718		0.2782		+	0.1634	6	-325.233	663.1	7.22	0.005
0.2009				+	0.191	5	-326.381	663.2	7.34	0.004
0.4501			0.06759		0.08476	4	-327.895	664.1	8.22	0.003
0.3462		0.3113	0.04058	+		6	-325.917	664.4	8.59	0.002
0.282			0.05342	+		5	-327.299	665	9.17	0.002
0.2735		0.2777	0.01057	+	0.1614	7	-325.23	665.3	9.42	0.002
0.204			0.01821	+	0.1875	6	-326.372	665.3	9.49	0.001
